# Supplementary material for: Autumn nitrogen enrichment destabilizes ecosystem biomass production in a semiarid grassland
Source: Fundam Res. 2022 Sep 6;3(2):170–8. doi: 10.1016/j.fmre.2022.08.014 (PMC11197746; doi:10.1016/j.fmre.2022.08.014)
Supplement: Supplementary file 1 [file mmc1.csv]

season N	mean ANPP	ln(stability)	standard deviation	ln(stability)
Control	68.59	1.8977	10.2825	1.8977
Control	59.515	1.3939	14.7657	1.3939
Control	80.525	1.6476	15.502	1.6476
Control	63.1667	1.667	11.9265	1.667
Control	66.0283	2.381	6.105	2.381
Control	85.4217	0.9442	33.2297	0.9442
Control	75.7933	0.7231	36.7776	0.7231
Control	47.0683	0.9465	18.2677	0.9465
Autumn N	83.5433	1.1663	26.0246	1.1663
Autumn N	88.6683	0.9866	33.0582	0.9866
Autumn N	91.2583	0.9214	36.3178	0.9214
Autumn N	67.3717	0.9909	25.0114	0.9909
Autumn N	98.9867	0.4344	64.1061	0.4344
Autumn N	77.0283	1.0432	27.138	1.0432
Autumn N	101.6017	0.6796	51.4944	0.6796
Autumn N	69.52	1.2308	20.3042	1.2308
Winter N	86.76	1.4829	19.693	1.4829
Winter N	85.1667	1.4449	20.0805	1.4449
Winter N	87.2617	1.003	32.0065	1.003
Winter N	83.0283	1.1731	25.6903	1.1731
Winter N	77.7333	1.6356	15.1451	1.6356
Winter N	85.7267	1.3673	21.8428	1.3673
Winter N	81.4317	0.6688	41.7205	0.6688
Winter N	89.5267	1.5712	18.6028	1.5712
Growing season N	87.6622	1.6238	17.2833	1.6238
Growing season N	83.1817	0.8738	34.7169	0.8738
Growing season N	84.7983	0.9955	31.3351	0.9955
Growing season N	88.855	1.2177	26.2934	1.2177
Growing season N	85.62	0.5592	48.9454	0.5592
Growing season N	102.09	1.2809	28.3587	1.2809
Growing season N	91.6433	0.4586	57.9315	0.4586
Growing season N	67.1867	1.3961	16.633	1.3961
